# Supplementary material for: Shortcomings of silhouette in single-cell integration benchmarking
Source: Nat Biotechnol. 2025 Jul 30;44(6):954–8. doi: 10.1038/s41587-025-02743-4 (PMC13271888; doi:10.1038/s41587-025-02743-4)
Supplement: Supplementary file 3 — List of publications from Nature Portfolio Journals using silhouette-based batch removal metrics. [file 41587_2025_2743_MOESM3_ESM.csv]

	Search term (from 2010)	Search term 2 (from 2010)	Search term 3 (from 2010)	Journal	Year	First author	Title	DOI
1	"batch silhouette" and "single-cell"	"batch effect" and "single-cell" and "silhouette"		Nat Commun	2018	Risso	A general and flexible method for signal extraction from single-cell RNA-seq data.	https://doi.org/10.1038/s41467-017-02554-5
2	"batch silhouette" and "single-cell"	"batch effect" and "single-cell" and "silhouette"		Nat Methods	2019	Tian	Benchmarking single cell RNA-sequencing analysis pipelines using mixture control experiments.	https://doi.org/10.1038/s41592-019-0425-8
3	"batch silhouette" and "single-cell"	"batch effect" and "single-cell" and "silhouette"		Nat Commun	2023	Liu	Probabilistic embedding, clustering, and alignment for integrating spatial transcriptomics data with PRECAST.	https://doi.org/10.1038/s41467-023-35947-w
4	"batch silhouette" and "single-cell"	"batch effect" and "single-cell" and "silhouette"		Nat Commun	2023	Lynch	Multi-batch single-cell comparative atlas construction by deep learning disentanglement.	https://doi.org/10.1038/s41467-023-39494-2
5	"batch silhouette" and "single-cell"	"batch effect" and "single-cell" and "silhouette"		Nat Commun	2023	Ceglia	Identification of transcriptional programs using dense vector representations defined by mutual information with GeneVector.	https://doi.org/10.1038/s41467-023-39985-2
6	"batch silhouette" and "single-cell"			Nat Methods	2024	Martens	Modeling fragment counts improves single-cell ATAC-seq analysis.	https://doi.org/10.1038/s41592-023-02112-6
7	"batch silhouette" and "single-cell"	"batch effect" and "single-cell" and "silhouette"		Commun Biol	2024	Liang	Label-aware distance mitigates temporal and spatial variability for clustering and visualization of single-cell gene expression data.	https://doi.org/10.1038/s42003-024-05988-y
8	"batch silhouette" and "single-cell"	"bASW" and "single-cell"	"batch effect" and "single-cell" and "silhouette"	Nat Biotechnol	2024	Haviv	The covariance environment defines cellular niches for spatial inference.	https://doi.org/10.1038/s41587-024-02193-4
9	"silhouette batch" and "single-cell"	"batch effect" and "single-cell" and "silhouette"		Nat Commun	2022	Zhang	Graph-based autoencoder integrates spatial transcriptomics with chromatin images and identifies joint biomarkers for Alzheimer’s disease.	https://doi.org/10.1038/s41467-022-35233-1
10	"silhouette batch" and "single-cell"	"batch effect" and "single-cell" and "silhouette"		Nature	2023	Lake	An atlas of healthy and injured cell states and niches in the human kidney.	https://doi.org/10.1038/s41586-023-05769-3
11	"silhouette batch" and "single-cell"	"batch effect" and "single-cell" and "silhouette"		Nat Protoc	2024	Hie	Scanorama: integrating large and diverse single-cell transcriptomic datasets.	https://doi.org/10.1038/s41596-024-00991-3
12	"silhouette batch" and "single-cell"	"batch effect" and "single-cell" and "silhouette"		Nat Commun	2024	Guimarães	Single-cell resolution characterization of myeloid-derived cell states with implication in cancer outcome.	https://doi.org/10.1038/s41467-024-49916-4
13	"silhouette batch" and "single-cell"	"batch effect" and "single-cell" and "silhouette"		Nat Commun	2024	Arevalo	Evaluating batch correction methods for image-based cell profiling.	https://doi.org/10.1038/s41467-024-50613-5
14	"silhouette batch" and "single-cell"	"batch effect" and "single-cell" and "silhouette"		Nat Biotechnol	2024	Zhang	Recovery of biological signals lost in single-cell batch integration with CellANOVA.	https://doi.org/10.1038/s41587-024-02463-1
15	"silhouette batch" and "single-cell"	"batch effect" and "single-cell" and "silhouette"		Nat Commun	2025	Palma	Predicting cell morphological responses to perturbations using generative modeling.	https://doi.org/10.1038/s41467-024-55707-8
16	"silhouette batch" and "single-cell"	"batch effect" and "single-cell" and "silhouette"		Nat Commun	2025	Dong	SIMVI disentangles intrinsic and spatial-induced cellular states in spatial omics data.	https://doi.org/10.1038/s41467-025-58089-7
17	"ASW batch" and "single-cell"	"batch ASW" and "single-cell"	"batch effect" and "single-cell" and "silhouette"	Nat Methods	2022	Luecken	Benchmarking atlas-level data integration in single-cell genomics.	https://doi.org/10.1038/s41592-021-01336-8
18	"ASW batch" and "single-cell"	"batch effect" and "single-cell" and "silhouette"		Sci Rep	2023	Hsu	Correspondence analysis for dimension reduction, batch integration, and visualization of single-cell RNA-seq data.	https://doi.org/10.1038/s41598-022-26434-1
19	"ASW batch" and "single-cell"	"batch ASW" and "single-cell"	"batch effect" and "single-cell" and "silhouette"	Nat Commun	2023	Yu	Batch alignment of single-cell transcriptomics data using deep metric learning.	https://doi.org/10.1038/s41467-023-36635-5
20	"ASW batch" and "single-cell"	"batch ASW" and "single-cell"	"batch effect" and "single-cell" and "silhouette"	Nat Commun	2023	Lin	Atlas-scale single-cell multi-sample multi-condition data integration using scMerge2.	https://doi.org/10.1038/s41467-023-39923-2
21	"ASW batch" and "single-cell"	"batch ASW" and "single-cell"	"batch effect" and "single-cell" and "silhouette"	Nat Commun	2023	Shree	scDREAMER for atlas-level integration of single-cell datasets using deep generative model paired with adversarial classifier.	https://doi.org/10.1038/s41467-023-43590-8
22	"ASW batch" and "single-cell"	"batch effect" and "single-cell" and "silhouette"		Nat Commun	2024	Zhang	scDisInFact: disentangled learning for integration and prediction of multi-batch multi-condition single-cell RNA-sequencing data.	https://doi.org/10.1038/s41467-024-45227-w
23	"ASW batch" and "single-cell"			Nat Methods	2024	Rosen	Toward universal cell embeddings: integrating single-cell RNA-seq datasets across species with SATURN.	https://doi.org/10.1038/s41592-024-02191-z
24	"ASW batch" and "single-cell"			Nat Methods	2024	Cui	scGPT: toward building a foundation model for single-cell multi-omics using generative AI. Nat Methods	https://doi.org/10.1038/s41592-024-02201-0
25	"ASW batch" and "single-cell"	"batch effect" and "single-cell" and "silhouette"		Nat Methods	2024	Li	scPROTEIN: a versatile deep graph contrastive learning framework for single-cell proteomics embedding.	https://doi.org/10.1038/s41592-024-02214-9
26	"ASW batch" and "single-cell"			Nat Commun	2024	Madrigal	A unified model for interpretable latent embedding of multi-sample, multi-condition single-cell data.	https://doi.org/10.1038/s41467-024-50963-0
27	"ASW batch" and "single-cell"			Commun Biol	2025	He	Partially characterized topology guides reliable anchor-free scRNA-integration.	https://doi.org/10.1038/s42003-025-07988-y
28	"batch ASW" and "single-cell"	"batch effect" and "single-cell" and "silhouette"		Nat Comput Sci	2022	Zhao	Adversarial domain translation networks for integrating large-scale atlas-level single-cell datasets.	https://doi.org/10.1038/s43588-022-00251-y
29	"batch ASW" and "single-cell"	"batch effect" and "single-cell" and "silhouette"		Nat Commun	2023	Chen	Transformer for one stop interpretable cell type annotation.	https://doi.org/10.1038/s41467-023-35923-4
30	"batch ASW" and "single-cell"			Nat Methods	2023	De Donno	Population-level integration of single-cell datasets enables multi-scale analysis across samples.	https://doi.org/10.1038/s41592-023-02035-2
31	"batch ASW" and "single-cell"	"bASW" and "single-cell"	"batch effect" and "single-cell" and "silhouette"	Nat Commun	2023	Møller	JOINTLY: interpretable joint clustering of single-cell transcriptomes.	https://doi.org/10.1038/s41467-023-44279-8
32	"batch ASW" and "single-cell"	"batch effect" and "single-cell" and "silhouette"		Nat Methods	2023	Zhang	A fast, scalable and versatile tool for analysis of single-cell omics data.	https://doi.org/10.1038/s41592-023-02139-9
33	"batch ASW" and "single-cell"	"batch effect" and "single-cell" and "silhouette"		Nat Biotechnol	2024	He	Mosaic integration and knowledge transfer of single-cell multimodal data with MIDAS.	https://doi.org/10.1038/s41587-023-02040-y
34	"batch ASW" and "single-cell"	"batch effect" and "single-cell" and "silhouette"		Nat Commun	2024	Andreatta	Semi-supervised integration of single-cell transcriptomics data.	https://doi.org/10.1038/s41467-024-45240-z
35	"batch ASW" and "single-cell"	"batch effect" and "single-cell" and "silhouette"		Nat Commun	2024	Tang	scCASE: accurate and interpretable enhancement for single-cell chromatin accessibility sequencing data.	https://doi.org/10.1038/s41467-024-46045-w
36	"batch ASW" and "single-cell"	"batch effect" and "single-cell" and "silhouette"		Nat Methods	2024	Tayyebi	Scalable and unbiased sequence-informed embedding of single-cell ATAC-seq data with CellSpace.	https://doi.org/10.1038/s41592-024-02274-x
37	"batch ASW" and "single-cell"	"batch effect" and "single-cell" and "silhouette"		Nat Methods	2024	Xue	Integrative mapping of human CD8+ T cells in inflammation and cancer.	https://doi.org/10.1038/s41592-024-02530-0
38	"batch ASW" and "single-cell"			Nature	2025	Heimberg	A cell atlas foundation model for scalable search of similar human cells.	https://doi.org/10.1038/s41586-024-08411-y
39	"batch ASW" and "single-cell"	"batch effect" and "single-cell" and "silhouette"		Nat Mach Intell	2025	Richter	Delineating the effective use of self-supervised learning in single-cell genomics.	https://doi.org/10.1038/s42256-024-00934-3
40	"batch ASW" and "single-cell"	"batch effect" and "single-cell" and "silhouette"		Nat Commun	2025	Liu	INSTINCT: Multi-sample integration of spatial chromatin accessibility sequencing data via stochastic domain translation.	https://doi.org/10.1038/s41467-025-56535-0
41	"batch ASW" and "single-cell"	"batch effect" and "single-cell" and "silhouette"		Commun Biol	2025	Zhao	scCobra allows contrastive cell embedding learning with domain adaptation for single cell data integration and harmonization.	https://doi.org/10.1038/s42003-025-07692-x
42	"batch ASW" and "single-cell"	"batch effect" and "single-cell" and "silhouette"		Nat Methods	2025	Zappia	Feature selection methods affect the performance of scRNA-seq data integration and querying.	https://doi.org/10.1038/s41592-025-02624-3
43	"batch ASW" and "single-cell"			Nat Genet	2025	Birk	Quantitative characterization of cell niches in spatially resolved omics data.	https://doi.org/10.1038/s41588-025-02120-6
44	"bASW" and "single-cell"	"batch effect" and "single-cell" and "silhouette"		Nat Methods	2018	Lopez	Deep generative modeling for single-cell transcriptomics.	https://doi.org/10.1038/s41592-018-0229-2
45	"bASW" and "single-cell"	"batch effect" and "single-cell" and "silhouette"		Nat Commun	2023	Song	Benchmarking strategies for cross-species integration of single-cell RNA sequencing data.	https://doi.org/10.1038/s41467-023-41855-w
46	"bASW" and "single-cell"	"batch effect" and "single-cell" and "silhouette"		Nat Methods	2024	Hu	Benchmarking algorithms for single-cell multi-omics prediction and integration.	https://doi.org/10.1038/s41592-024-02429-w
47	"batch effect" and "single-cell" and "silhouette"			Nat Methods	2019	Büttner	A test metric for assessing single-cell RNA-seq batch correction.	https://doi.org/10.1038/s41592-018-0254-1
48	"batch effect" and "single-cell" and "silhouette"			Nat Methods	2019	Lotfollahi	scGen predicts single-cell perturbation responses.	https://doi.org/10.1038/s41592-019-0494-8
49	"batch effect" and "single-cell" and "silhouette"			Nat Biotechnol	2022	Cao	Multi-omics single-cell data integration and regulatory inference with graph-linked embedding.	https://doi.org/10.1038/s41587-022-01284-4
50	"batch effect" and "single-cell" and "silhouette"			Nat Biotechnol	2022	Lin	scJoint integrates atlas-scale single-cell RNA-seq and ATAC-seq data with transfer learning.	https://doi.org/10.1038/s41587-021-01161-6
51	"batch effect" and "single-cell" and "silhouette"			Nat Biotechnol	2022	Lotfollahi	Mapping single-cell data to reference atlases by transfer learning.	https://doi.org/10.1038/s41587-021-01001-7
52	"batch effect" and "single-cell" and "silhouette"			Nat Commun	2020	Liu	An entropy-based metric for assessing the purity of single cell populations.	https://doi.org/10.1038/s41467-020-16904-3
53	"batch effect" and "single-cell" and "silhouette"			npj Syst Biol Appl	2022	Xu	sciCAN: single-cell chromatin accessibility and gene expression data integration via cycle-consistent adversarial network.	https://doi.org/10.1038/s41540-022-00245-6
54	"batch effect" and "single-cell" and "silhouette"			Nat Med	2023	Chu	Pan-cancer T cell atlas links a cellular stress response state to immunotherapy resistance.	https://doi.org/10.1038/s41591-023-02371-y
55	"batch effect" and "single-cell" and "silhouette"			Nat Methods	2024a	Chen	SIMBA: single-cell embedding along with features.	https://doi.org/10.1038/s41592-023-01899-8
56	"batch effect" and "single-cell" and "silhouette"			Nat Methods	2023	Ashuach	MultiVI: deep generative model for the integration of multimodal data.	https://doi.org/10.1038/s41592-023-01909-9
57	"batch effect" and "single-cell" and "silhouette"			Nat Methods	2023	Weinberger	Isolating salient variations of interest in single-cell data with contrastiveVI.	https://doi.org/10.1038/s41592-023-01955-3
58	"batch effect" and "single-cell" and "silhouette"			Nat Methods	2023	Dong	Causal identification of single-cell experimental perturbation effects with CINEMA-OT.	https://doi.org/10.1038/s41592-023-02040-5
59	"batch effect" and "single-cell" and "silhouette"			Nat Commun	2023	Xu	SPACEL: deep learning-based characterization of spatial transcriptome architectures.	https://doi.org/10.1038/s41467-023-43220-3
60	"batch effect" and "single-cell" and "silhouette"			Nat Commun	2024	Piran	SiFT: uncovering hidden biological processes by probabilistic filtering of single-cell data.	https://doi.org/10.1038/s41467-024-44757-7
61	"batch effect" and "single-cell" and "silhouette"			Nat Med	2024b	Chen	A brain cell atlas integrating single-cell transcriptomes across human brain regions.	https://doi.org/10.1038/s41591-024-03150-z
62	"batch effect" and "single-cell" and "silhouette"			Nat Methods	2024	Zhong	Interpretable spatially aware dimension reduction of spatial transcriptomics with STAMP.	https://doi.org/10.1038/s41592-024-02463-8
63	"batch effect" and "single-cell" and "silhouette"			Nature	2024	He	An integrated transcriptomic cell atlas of human neural organoids.	https://doi.org/10.1038/s41586-024-08172-8
64	"batch effect" and "single-cell" and "silhouette"			Nat Commun	2024	Schuster	multiDGD: A versatile deep generative model for multi-omics data.	https://doi.org/10.1038/s41467-024-53340-z
65	"batch effect" and "single-cell" and "silhouette"			Nat Commun	2025	Hao	Topological identification and interpretation for single-cell epigenetic regulation elucidation in multi-tasks using scAGDE.	https://doi.org/10.1038/s41467-025-57027-x
66	"batch effect" and "single-cell" and "silhouette"			Nat Methods	2025	Zappia	Feature selection methods affect the performance of scRNA-seq data integration and querying.	https://doi.org/10.1038/s41592-025-02624-3
